# Supplementary material for: Medical Cannabis Use and Healthcare Utilization Among Patients with Chronic Pain: A Causal Inference Analysis Using TMLE
Source: Pharmacy (Basel). 2025 Jul 15;13(4):96. doi: 10.3390/pharmacy13040096 (PMC12286269; doi:10.3390/pharmacy13040096)
Supplement: Supplementary file 1 [file pharmacy-13-00096-s001.zip]

Archive with 1 entries (1 files):
- pharmacy-3689214-supplementary.pdf
